# Supplementary material for: Gene-metabolite annotation with shortest reactional distance enhances metabolite genome-wide association studies results
Source: iScience. 2023 Nov 14;26(12):108473. doi: 10.1016/j.isci.2023.108473 (PMC10709128; doi:10.1016/j.isci.2023.108473)
Supplement: Table S1. Manual annotation of S+/S- hits, related to Figure 4, STAR Methods [file mmc2.xlsx]

## Sheet: Description_SupplementaryTables
Sheet name	Description
Table_Supplementary1	Manual annotation of S+/S- hits related to Figure 4, STAR Methods.

## Sheet: Table_Supplementary1
	snp	gene_name	metabolite_name	pvalue	distance	rsID_found	Query	Comments
1	16_8877854_C_G	ABAT	Putrescine	2.509e-05	2	rs12597124	http://www.phenoscanner.medschl.cam.ac.uk/?query=ABAT&catalogue=mQTL&p=1e-5&proxies=None&r2=0.8&build=37
2	12_121158124_C_T	ACADS	L-Arginine	3.095e-05	7	no rs found	http://www.phenoscanner.medschl.cam.ac.uk/?query=ACADS&catalogue=mQTL&p=1e-5&proxies=None&r2=0.8&build=37
3	17_73955839_C_T	ACOX1	Glycine	1.413e-05	3	no rs found	http://www.phenoscanner.medschl.cam.ac.uk/?query=ACOX1&catalogue=mQTL&p=1e-5&proxies=None&r2=0.8&build=37
4	4_8410867_G_A	ACOX3	Choline	1.639e-06	8	rs73087786,	http://www.phenoscanner.medschl.cam.ac.uk/?query=ACOX3&catalogue=mQTL&p=1e-5&proxies=None&r2=0.8&build=37
5	15_78499612_C_T	ACSBG1	Spermidine	2.118e-05	8	rs56308433	http://www.phenoscanner.medschl.cam.ac.uk/?query=ACSBG1&catalogue=mQTL&p=1e-5&proxies=None&r2=0.8&build=37
6	10_114195970_C_T	ACSL5	L-Proline	3.84e-06	8	no rs found	http://www.phenoscanner.medschl.cam.ac.uk/?query=ACSL5&catalogue=mQTL&p=1e-5&proxies=None&r2=0.8&build=37
7	5_131340231_G_A	ACSL6	cis-Aconitate	1.239e-05	6	rs449915	http://www.phenoscanner.medschl.cam.ac.uk/?query=ACSL6&catalogue=mQTL&p=1e-5&proxies=None&r2=0.8&build=37
8	14_75538792_C_T	ACYP1	cis-Aconitate	1.433e-06	3	rs117667348	,http://www.phenoscanner.medschl.cam.ac.uk/?query=ACYP1&catalogue=mQTL&p=1e-5&proxies=None&r2=0.8&build=37
9	16_4158352_C_T	ADCY9	ADP	1.285e-05	1	rs536937231	http://www.phenoscanner.medschl.cam.ac.uk/?query=ADCY9&catalogue=mQTL&p=1e-5&proxies=None&r2=0.8&build=37
10	4_100261524_T_C	ADH1C	L-Serine	2.502e-05	4	rs34009511	http://www.phenoscanner.medschl.cam.ac.uk/?query=ADH1C&catalogue=mQTL&p=1e-5&proxies=None&r2=0.8&build=37
11	6_161555226_G_A	AGPAT4	L-Cystathionine	1.133e-05	8	rs41268549	phenoscanner nothing
12	8_6558148_C_G	AGPAT5	Lactose	3.041e-07	8	rs28621953,	http://www.phenoscanner.medschl.cam.ac.uk/?query=AGPAT5&catalogue=mQTL&p=1e-5&proxies=None&r2=0.8&build=37
13	17_41011561_G_A	AOC2	L-Serine	3.795e-06	4	no rs found	phenoscanner nothing
14	17_41011561_G_A	AOC3	L-Serine	3.795e-06	4	no rs found	phenoscanner nothing
15	2_201485649_T_G	AOX1	L-Valine	4.976e-06	7	rs4672866,	http://www.phenoscanner.medschl.cam.ac.uk/?query=AOX1&catalogue=mQTL&p=1e-5&proxies=None&r2=0.8&build=37
16	8_17911484_G_C	ASAH1	N,N-Dimethylglycine	1.802e-05	5	rs441448	http://www.phenoscanner.medschl.cam.ac.uk/?query=ASAH1&catalogue=mQTL&p=1e-5&proxies=None&r2=0.8&build=37
17	7_97486213_T_C	ASNS	Putrescine	1.77e-05	4	rs2074891	http://www.phenoscanner.medschl.cam.ac.uk/?query=ASNS&catalogue=mQTL&p=1e-5&proxies=None&r2=0.8&build=37
18	9_94124095_C_T	AUH	Fumarate	5.169e-06	3	no rs found,	http://www.phenoscanner.medschl.cam.ac.uk/?query=AUH&catalogue=mQTL&p=1e-5&proxies=None&r2=0.8&build=37
19	9_94109406_T_A	AUH	L-Proline	1.727e-05	7	rs4354431	http://www.phenoscanner.medschl.cam.ac.uk/?query=AUH&catalogue=mQTL&p=1e-5&proxies=None&r2=0.8&build=37
20	9_94004418_G_T	AUH	(R)-3-Hydroxybutanoate	8.728e-06	2	rs10991840,	http://www.phenoscanner.medschl.cam.ac.uk/?query=AUH&catalogue=mQTL&p=1e-5&proxies=None&r2=0.8&build=37
21	4_85504060_T_G	CDS1	Tetradecanoyl-CoA	1.011e-07	8	no rs found	http://www.phenoscanner.medschl.cam.ac.uk/?query=CDS1&catalogue=mQTL&p=1e-5&proxies=None&r2=0.8&build=37
22	9_135937277_G_T	CEL	Pyruvate	8.274e-06	7	rs111904772	phenoscanner nothing
23	15_100991828_C_T	CERS3	Isocitrate	2.5e-06	6	rs78310225	,http://www.phenoscanner.medschl.cam.ac.uk/?query=CERS3&catalogue=mQTL&p=1e-5&proxies=None&r2=0.8&build=37
24	19_8285702_T_G	CERS4	Tetradecanoyl-CoA	1.03e-05	6	rs115047582	http://www.phenoscanner.medschl.cam.ac.uk/?query=CERS4&catalogue=mQTL&p=1e-5&proxies=None&r2=0.8&build=37
25	2_169573912_G_A	CERS6	cis-Aconitate	2.046e-05	6	rs2288186	http://www.phenoscanner.medschl.cam.ac.uk/?query=CERS6&catalogue=mQTL&p=1e-5&proxies=None&r2=0.8&build=37
26	2_169357556_A_G	CERS6	N,N-Dimethylglycine	6.526e-06	5	no rs found	http://www.phenoscanner.medschl.cam.ac.uk/?query=CERS6&catalogue=mQTL&p=1e-5&proxies=None&r2=0.8&build=37glycerate,glycosyltryptophan
27	3_53843924_G_A	CHDH	L-Citrulline	1.613e-05	7	no rs found	http://www.phenoscanner.medschl.cam.ac.uk/?query=CHDH&catalogue=mQTL&p=1e-5&proxies=None&r2=0.8&build=37
28	22_51021816_C_G	CHKB	sn-Glycerol 3-phosphate	9.544e-06	5	rs112714656,	http://www.phenoscanner.medschl.cam.ac.uk/?query=CHKB&catalogue=mQTL&p=1e-5&proxies=None&r2=0.8&build=37
29	8_19517010_A_G	CSGALNACT1	D-Glucuronate	1.366e-06	6	rs7838462	,http://www.phenoscanner.medschl.cam.ac.uk/?query=CSGALNACT1&catalogue=mQTL&p=1e-5&proxies=None&r2=0.8&build=37
30	10_96728657_G_A	CYP2C9	UDP-glucose	3.128e-05	8	rs2793285	http://www.phenoscanner.medschl.cam.ac.uk/?query=CYP2C9&catalogue=mQTL&p=1e-5&proxies=None&r2=0.8&build=37
31	6_110728383_A_G	DDO	L-Aspartate	2.158e-05	1	rs4945860	http://www.phenoscanner.medschl.cam.ac.uk/?query=DDO&catalogue=mQTL&p=1e-5&proxies=None&r2=0.8&build=37
32	12_16102806_C_T	DERA	UDP-glucose	3.8e-06	5	rs10846258	http://www.phenoscanner.medschl.cam.ac.uk/?query=DERA&catalogue=mQTL&p=1e-5&proxies=None&r2=0.8&build=37
33	7_14875367_A_C	DGKB	Phosphoenolpyruvate	1.787e-05	8	rs62448753	http://www.phenoscanner.medschl.cam.ac.uk/?query=DGKB&catalogue=mQTL&p=1e-5&proxies=None&r2=0.8&build=37
34	7_14937837_A_G	DGKB	D-Fructose 6-phosphate	6.085e-06	6	no rs found	http://www.phenoscanner.medschl.cam.ac.uk/?query=DGKB&catalogue=mQTL&p=1e-5&proxies=None&r2=0.8&build=37	Evidence with glucose
35	7_14378919_A_C	DGKB	Tetradecanoyl-CoA	5.672e-06	8	no rs found	http://www.phenoscanner.medschl.cam.ac.uk/?query=DGKB&catalogue=mQTL&p=1e-5&proxies=None&r2=0.8&build=37
36	13_42683873_C_T	DGKH	Tetradecanoyl-CoA	2.72e-05	8	rs75732304	http://www.phenoscanner.medschl.cam.ac.uk/?query=DGKH&catalogue=mQTL&p=1e-5&proxies=None&r2=0.8&build=37	2-tetradecenoyl carnitine/gamma-glutamylmethionine* PMID : 21886157
37	1_98204245_G_A	DPYD	Uracil	2.334e-05	0	rs112207578	http://www.phenoscanner.medschl.cam.ac.uk/?query=DPYD&catalogue=mQTL&p=1e-5&proxies=None&r2=0.8&build=37
38	3_184936583_G_A	EHHADH	Putrescine	2.819e-05	7	rs6786798	http://www.phenoscanner.medschl.cam.ac.uk/?query=EHHADH&catalogue=mQTL&p=1e-5&proxies=None&r2=0.8&build=37
39	4_111103305_T_C	ELOVL6	Pyruvate	2.527e-05	2	no rs found	http://www.phenoscanner.medschl.cam.ac.uk/?query=ELOVL6&catalogue=mQTL&p=1e-5&proxies=None&r2=0.8&build=37
40	10_118610793_G_A	ENO4	N,N-Dimethylglycine	1.566e-05	5	rs1637568	http://www.phenoscanner.medschl.cam.ac.uk/?query=ENO4&catalogue=mQTL&p=1e-5&proxies=None&r2=0.8&build=37
41	6_132207622_A_C	ENPP1	beta-Alanine	1.084e-05	5	no rs found	http://www.phenoscanner.medschl.cam.ac.uk/?query=ENPP1&catalogue=mQTL&p=1e-5&proxies=None&r2=0.8&build=37
42	6_132039483_A_T	ENPP3	Cytidine	7.964e-06	1	rs6941622,	http://www.phenoscanner.medschl.cam.ac.uk/?query=ENPP3&catalogue=mQTL&p=1e-5&proxies=None&r2=0.8&build=37
43	6_132033928_C_G	ENPP3	Xanthosine	3.067e-05	2	rs62423434	http://www.phenoscanner.medschl.cam.ac.uk/?query=ENPP3&catalogue=mQTL&p=1e-5&proxies=None&r2=0.8&build=37
44	10_97461664_C_A	ENTPD1	Sucrose	1.515e-05	8	no rs found	http://www.phenoscanner.medschl.cam.ac.uk/?query=ENTPD1&catalogue=mQTL&p=1e-5&proxies=None&r2=0.8&build=37
45	12_22781680_A_G	ETNK1	3-Methylbutanoyl-CoA	8.659e-06	7	rs12319840	https://www.phenoscanner.medschl.cam.ac.uk/?query=ETNK1&catalogue=mQTL&p=1e-5&proxies=None&r2=0.8&build=37
46	3_59976852_G_A	FHIT	GDP	1.498e-05	4	no rs found	https://www.phenoscanner.medschl.cam.ac.uk/?query=FHIT&catalogue=mQTL&p=1e-5&proxies=None&r2=0.8&build=37
47	3_30794690_C_G	GADL1	Uracil	2.218e-05	3	no rs found	https://www.phenoscanner.medschl.cam.ac.uk/?query=GADL1&catalogue=mQTL&p=1e-5&proxies=None&r2=0.8&build=37
48	7_70663103_G_A	GALNT17	D-Sorbitol	2.305e-05	8	rs1202649	phenoscanner nothing
49	12_51740409_T_G	GALNT6	D-Fructose 6-phosphate	2.219e-05	7	rs117443541	http://www.phenoscanner.medschl.cam.ac.uk/?query=GALNT6&catalogue=mQTL&p=1e-5&proxies=None&r2=0.8&build=37
50	12_132883383_A_C	GALNT9	D-Sorbitol	1.148e-05	8	rs79973944	https://phenoscanner.medschl.cam.ac.uk/?query=GALNT9&catalogue=mQTL&p=1e-5&proxies=None&r2=0.8&build=37
51	4_152622222_T_C	GATB	L-Proline	3.376e-06	8	no rs found	phenoscanner nothing
52	15_45682944_T_C	GATM	Creatine	5.16e-06	1	rs536148271,	http://www.phenoscanner.medschl.cam.ac.uk/?query=GATM+&catalogue=mQTL&p=1e-5&proxies=None&r2=0.8&build=37	https://www.ebi.ac.uk/gwas/publications/34226706,
53	8_144701515_G_A	GFUS	beta-D-Glucose	9.882e-06	6	rs114344981,	,gene not found on phenoscanner
54	7_30527945_C_T	GGCT	cis-Aconitate	3.056e-05	4	rs2952801	https://www.phenoscanner.medschl.cam.ac.uk/?query=GGCT&catalogue=mQTL&p=1e-5&proxies=None&r2=0.8&build=37
55	22_24990049_C_T	GGT1	3-Ureidopropionate	1.148e-05	5	rs11913638	http://www.phenoscanner.medschl.cam.ac.uk/?query=GGT1&catalogue=mQTL&p=1e-5&proxies=None&r2=0.8&build=37
56	22_24631748_C_T	GGT5	sn-Glycerol 3-phosphate	7.007e-06	7	rs6004108,	http://www.phenoscanner.medschl.cam.ac.uk/?query=GGT5&catalogue=mQTL&p=1e-5&proxies=None&r2=0.8&build=37
57	17_4455162_G_A	GGT6	Phosphoenolpyruvate	2.994e-05	4	rs76953250	http://www.phenoscanner.medschl.cam.ac.uk/?query=GGT6&catalogue=mQTL&p=1e-5&proxies=None&r2=0.8&build=37
58	17_4452206_G_A	GGT6	Choline	1.814e-05	6	rs58490659	http://www.phenoscanner.medschl.cam.ac.uk/?query=GGT6&catalogue=mQTL&p=1e-5&proxies=None&r2=0.8&build=37
59	12_56875546_C_G	GLS2	Putrescine	2.814e-06	4	rs10876892,	http://www.phenoscanner.medschl.cam.ac.uk/?query=GLS2&catalogue=mQTL&p=1e-5&proxies=None&r2=0.8&build=37
60	12_14816563_G_A	GUCY2C	ADP	2.777e-05	4	rs7310891	https://www.phenoscanner.medschl.cam.ac.uk/?query=GUCY2C&catalogue=mQTL&p=1e-5&proxies=None&r2=0.8&build=37
61	12_14816563_G_A	GUCY2C	GDP	2.916e-05	1	rs7310891	https://www.phenoscanner.medschl.cam.ac.uk/?query=GUCY2C&catalogue=mQTL&p=1e-5&proxies=None&r2=0.8&build=37
62	12_21708078_C_G	GYS2	UDP-glucose	1.305e-05	0	rs12579540	https://www.phenoscanner.medschl.cam.ac.uk/?query=GYS2&catalogue=mQTL&p=1e-5&proxies=None&r2=0.8&build=37
63	3_123282493_C_T	HACD2	Uracil	1.448e-07	8	rs530979566	phenoscanner nothing
64	2_26464910_C_T	HADHB	sn-Glycerol 3-phosphate	1.265e-05	8	no rs found	https://www.phenoscanner.medschl.cam.ac.uk/?query=HADHB&catalogue=mQTL&p=1e-5&proxies=None&r2=0.8&build=37
65	10_71162378_G_A	HK1	beta-D-Glucose	2.692e-05	0	no rs found	http://www.phenoscanner.medschl.cam.ac.uk/?query=HK1&catalogue=mQTL&p=1e-5&proxies=None&r2=0.8&build=37
66	11_118957791_G_A	HMBS	L-Citrulline	5.622e-06	5	rs142677412,	http://www.phenoscanner.medschl.cam.ac.uk/?query=HMBS&catalogue=mQTL&p=1e-5&proxies=None&r2=0.8&build=37
67	6_55341607_T_C	HMGCLL1	L-Cystathionine	2.231e-05	4	rs6934756	https://www.phenoscanner.medschl.cam.ac.uk/?query=HMGCLL1&catalogue=mQTL&p=1e-5&proxies=None&r2=0.8&build=37
68	15_78435064_C_G	IDH3A	Uridine	2.341e-05	7	rs7165154	https://www.phenoscanner.medschl.cam.ac.uk/?query=IDH3A&catalogue=mQTL&p=1e-5&proxies=None&r2=0.8&build=37
69	4_143769959_A_C	INPP4B	UDP-glucose	3.121e-05	3	rs4690728	https://www.phenoscanner.medschl.cam.ac.uk/?query=INPP4B&catalogue=mQTL&p=1e-5&proxies=None&r2=0.8&build=37
70	4_143769959_A_C	INPP4B	D-Fructose 6-phosphate	3.046e-05	2	rs4690729	https://www.phenoscanner.medschl.cam.ac.uk/?query=INPP4B&catalogue=mQTL&p=1e-5&proxies=None&r2=0.8&build=37
71	9_131647976_T_C	KYAT1	L-Ornithine	3.033e-05	5	rs111817513	https://www.phenoscanner.medschl.cam.ac.uk/?query=KYAT1&catalogue=mQTL&p=1e-5&proxies=None&r2=0.8&build=37
72	1_89394267_G_A	KYAT3	L-Aspartate	5.267e-06	2	no rs found	phenoscanner nothing
73	12_16505167_A_G	MGST1	D-Ribose 5-phosphate	2.075e-05	6	no rs found	http://www.phenoscanner.medschl.cam.ac.uk/?query=MGST1&catalogue=mQTL&p=1e-5&proxies=None&r2=0.8&build=37
74	7_100849052_G_A	MOGAT3	cis-Aconitate	1.201e-05	8	rs35664086	https://www.phenoscanner.medschl.cam.ac.uk/?query=MOGAT3&catalogue=mQTL&p=1e-5&proxies=None&r2=0.8&build=37
75	4_75103676_C_T	MTHFD2L	L-Aspartate	1.322e-05	5	rs7683181	https://www.phenoscanner.medschl.cam.ac.uk/?query=MTHFD2L&catalogue=mQTL&p=1e-5&proxies=None&r2=0.8&build=37
76	1_236990141_G_A	MTR	Tetradecanoyl-CoA	6.408e-06	6	no rs found	https://www.phenoscanner.medschl.cam.ac.uk/?query=MTR&catalogue=mQTL&p=1e-5&proxies=None&r2=0.8&build=37
77	12_110025680_T_C	MVK	Hexanoyl-CoA	2.106e-05	4	rs3782897	https://www.phenoscanner.medschl.cam.ac.uk/?query=MVK&catalogue=mQTL&p=1e-5&proxies=None&r2=0.8&build=37
78	2_242753333_G_A	NEU4	L-Alanine	1.616e-06	7	rs76198701,	http://www.phenoscanner.medschl.cam.ac.uk/?query=NEU4&catalogue=mQTL&p=1e-5&proxies=None&r2=0.8&build=37
79	12_117705252_C_T	NOS1	L-Phenylalanine	2.685e-05	8	no rs found	https://www.phenoscanner.medschl.cam.ac.uk/?query=NOS1&catalogue=mQTL&p=1e-5&proxies=None&r2=0.8&build=37	alanine not phenyl
80	2_18742027_A_G	NT5C1B	Phosphoenolpyruvate	1.327e-05	7	no rs found	https://www.phenoscanner.medschl.cam.ac.uk/?query=NT5C1B&catalogue=mQTL&p=1e-5&proxies=None&r2=0.8&build=37
81	2_18742027_A_G	NT5C1B-RDH14	Phosphoenolpyruvate	1.327e-05	7	no rs found	https://www.phenoscanner.medschl.cam.ac.uk/?query=NT5C1B-RDH14&catalogue=mQTL&p=1e-5&proxies=None&r2=0.8&build=37
82	7_33081514_A_G	NT5C3A	Orotate	3.659e-08	2	rs4316067	http://www.phenoscanner.medschl.cam.ac.uk/?query=NT5C3A&catalogue=mQTL&p=1e-5&proxies=None&r2=0.8&build=37
83	17_17224799_G_C	NT5M	beta-D-Fructose 1,6-bisphosphate	1.192e-05	5	rs4316067	https://www.phenoscanner.medschl.cam.ac.uk/?query=NT5M&catalogue=mQTL&p=1e-5&proxies=None&r2=0.8&build=37	, https://www.ebi.ac.uk/gwas/publications/23823483
84	10_126101850_C_T	OAT	L-Cystathionine	9.46e-06	6	rs541616634,	http://www.phenoscanner.medschl.cam.ac.uk/?query=OAT&catalogue=mQTL&p=1e-5&proxies=None&r2=0.8&build=37
85	1_40246708_G_A	OXCT2	N,N-Dimethylglycine	1.256e-05	6	no rs found	https://www.phenoscanner.medschl.cam.ac.uk/?query=OXCT2&catalogue=mQTL&p=1e-5&proxies=None&r2=0.8&build=37
86	10_74778452_C_T	P4HA1	L-Alanine	2.936e-05	6	no rs found	http://www.phenoscanner.medschl.cam.ac.uk/?query=P4HA1&catalogue=mQTL&p=1e-5&proxies=None&r2=0.8&build=37
87	11_73992971_T_A	P4HA3	Fumarate	2.101e-05	5	rs7930711	http://www.phenoscanner.medschl.cam.ac.uk/?query=P4HA3&catalogue=mQTL&p=1e-5&proxies=None&r2=0.8&build=37
88	11_66671927_C_T	PC	Citrate	4.979e-06	1	rs7930711,	http://www.phenoscanner.medschl.cam.ac.uk/?query=PC&catalogue=mQTL&p=1e-5&proxies=None&r2=0.8&build=37
89	11_66715203_G_A	PC	2-Hydroxyglutarate	2.481e-05	4	rs7096231,	http://www.phenoscanner.medschl.cam.ac.uk/?query=PLCE1&catalogue=mQTL&p=1e-5&proxies=None&r2=0.8&build=37
90	7_32223819_A_C	PDE1C	Inosine	9.603e-06	2	rs200669763,	http://www.phenoscanner.medschl.cam.ac.uk/?query=PDE1C&catalogue=mQTL&p=1e-5&proxies=None&r2=0.8&build=37
91	1_66525155_T_C	PDE4B	Hypoxanthine	2.876e-05	2	rs113159117	https://www.phenoscanner.medschl.cam.ac.uk/?query=PDE4B&catalogue=mQTL&p=1e-5&proxies=None&r2=0.8&build=37
92	6_136262400_T_C	PDE7B	AMP	2.234e-05	0	rs200600074	https://www.phenoscanner.medschl.cam.ac.uk/?query=PDE7B&catalogue=mQTL&p=1e-5&proxies=None&r2=0.8&build=37
93	21_45750051_G_A	PFKL	(S)-Lactate	6.047e-06	7	rs111631573,	phenoscanner nothing
94	12_18500279_A_G	PIK3C2G	myo-Inositol	5.144e-06	2	rs4625530,	http://www.phenoscanner.medschl.cam.ac.uk/?query=PIK3C2G&catalogue=mQTL&p=1e-5&proxies=None&r2=0.8&build=37
95	11_63357542_T_C	PLAAT3	UDP-glucose	2.135e-05	7	rs114913346	phenoscanner nothing
96	10_95771817_C_T	PLCE1	Lactose	3.119e-05	8	rs61886277	http://www.phenoscanner.medschl.cam.ac.uk/?query=PLCE1&catalogue=mQTL&p=1e-5&proxies=None&r2=0.8&build=37
97	10_95828312_A_G	PLCE1	D-Sorbitol	4.634e-07	8	rs7096231	http://www.phenoscanner.medschl.cam.ac.uk/?query=PLCE1&catalogue=mQTL&p=1e-5&proxies=None&r2=0.8&build=37
98	10_118198996_C_T	PNLIPRP3	Sucrose	2.62e-05	8	no rs found	https://www.phenoscanner.medschl.cam.ac.uk/?query=PNLIPRP3&catalogue=mQTL&p=1e-5&proxies=None&r2=0.8&build=37
99	4_57274813_C_T	PPAT	UDP	3.087e-05	3	rs188058393	https://www.phenoscanner.medschl.cam.ac.uk/?query=PPAT&catalogue=mQTL&p=1e-5&proxies=None&r2=0.8&build=37
100	22_18905964_C_T	PRODH	L-Proline	4.774e-06	0	rs2904552	http://www.phenoscanner.medschl.cam.ac.uk/?query=PRODH&catalogue=mQTL&p=1e-5&proxies=None&r2=0.8&build=37	PMID:24816252, 26068415,25569235
101	11_453409_C_T	PTDSS2	(R)-3-Hydroxybutanoate	1.877e-05	8	rs114330249	https://www.phenoscanner.medschl.cam.ac.uk/?query=PTDSS2&catalogue=mQTL&p=1e-5&proxies=None&r2=0.8&build=37
102	1_42866080_G_T	RIMKLA	cis-Aconitate	2.55e-05	4	rs12098213	http://www.phenoscanner.medschl.cam.ac.uk/?query=RIMKLA&catalogue=mQTL&p=1e-5&proxies=None&r2=0.8&build=37
103	2_10342962_G_C	RRM2	beta-D-Fructose 1,6-bisphosphate	2.678e-05	6	rs62127597	https://www.phenoscanner.medschl.cam.ac.uk/?query=RRM2&catalogue=mQTL&p=1e-5&proxies=None&r2=0.8&build=37
104	9_136599769_G_A	SARDH	beta-Alanine	2.82e-05	5	rs579236	https://www.phenoscanner.medschl.cam.ac.uk/?query=SARDH&catalogue=mQTL&p=1e-5&proxies=None&r2=0.8&build=37
105	9_136578649_A_G	SARDH	L-Cystathionine	1.899e-05	2	rs688511	https://www.phenoscanner.medschl.cam.ac.uk/?query=SARDH&catalogue=mQTL&p=1e-5&proxies=None&r2=0.8&build=37
106	2_26575638_C_T	SELENOI	2-Hydroxyglutarate	8.119e-06	8	no rs found	phenoscanner nothing
107	10_72589592_A_G	SGPL1	Succinate	5.648e-06	7	rs111439207	http://www.phenoscanner.medschl.cam.ac.uk/query=SGPL1+&catalogue=mQTL&p=1e-5&proxies=None&r2=0.8&build=37
108	10_72631626_C_T	SGPL1	L-Methionine	1.095e-05	6	rs865832	https://www.phenoscanner.medschl.cam.ac.uk/?query=SGPL1&catalogue=mQTL&p=1e-5&proxies=None&r2=0.8&build=37
109	10_72579324_A_G	SGPL1	beta-Alanine	2.614e-05	5	rs113583160	https://www.phenoscanner.medschl.cam.ac.uk/?query=SGPL1&catalogue=mQTL&p=1e-5&proxies=None&r2=0.8&build=37
110	10_72602891_T_C	SGPL1	Hexanoyl-CoA	2.183e-05	5	rs12763964	https://www.phenoscanner.medschl.cam.ac.uk/?query=SGPL1&catalogue=mQTL&p=1e-5&proxies=None&r2=0.8&build=37
111	11_6410199_T_C	SMPD1	L-Serine	2.129e-06	4	no rs found	phenoscanner nothing
112	11_737927_G_T	TALDO1	myo-Inositol	7.021e-06	5	rs76376311	phenoscanner nothing
113	4_164384132_G_T	TKTL2	L-Cystathionine	2.169e-05	6	no rs found	http://www.phenoscanner.medschl.cam.ac.uk/?query=TKTL2&catalogue=mQTL&p=1e-5&proxies=None&r2=0.8&build=37
114	12_6973381_G_C	TPI1	L-Cystathionine	1.819e-05	6	rs112300530	http://www.phenoscanner.medschl.cam.ac.uk/?query=TPI1&catalogue=mQTL&p=1e-5&proxies=None&r2=0.8&build=37
115	2_64121253_T_G	UGP2	L-Glutamine	8.785e-06	8	no rs found	http://www.phenoscanner.medschl.cam.ac.uk/?query=UGP2&catalogue=mQTL&p=1e-5&proxies=None&r2=0.8&build=37
116	4_69444550_C_A	UGT2B17	sn-Glycerol 3-phosphate	2.93e-05	6	no rs found	http://www.phenoscanner.medschl.cam.ac.uk/?query=UGT2B17&catalogue=mQTL&p=1e-5&proxies=None&r2=0.8&build=37	Total phosphoglycerides PMID : 27005778,
117	3_124461755_C_T	UMPS	Phosphocreatine	1.008e-05	8	rs668471	https://www.phenoscanner.medschl.cam.ac.uk/?query=UMPS&catalogue=mQTL&p=1e-5&proxies=None&r2=0.8&build=37
118	22_24893867_G_A	UPB1	3-Ureidopropionate	1.149e-09	0	no rs found	http://www.phenoscanner.medschl.cam.ac.uk/?query=UPB1&catalogue=mQTL&p=1e-5&proxies=None&r2=0.8&build=37	PMID:28263315,
