# Supplementary material for: Gene-metabolite annotation with shortest reactional distance enhances metabolite genome-wide association studies results
Source: iScience. 2023 Nov 14;26(12):108473. doi: 10.1016/j.isci.2023.108473 (PMC10709128; doi:10.1016/j.isci.2023.108473)
Supplement: Table S2. Genome-wide significant associations from the SCD study, related to STAR Methods, Figure S6 [file mmc3.xlsx]

## Sheet: Description_SupplementaryTables
Sheet name	Description
Table_Supplementary2	Genome-wide significant associations from the SCD study related to STAR Methods, Supplementary Figure 6

## Sheet: Table_Supplementary2
Genome-wide significant associations within the SCD study			MAF from gnomeAD - Genomes project		First Author, PMID
Gene(s)	Metabolite(s)	Top SNP ID	Europeans	African
Not previously reported
MROH2A	Lithocholate	rs929596	G=0.28348	G=0.40457	This study
UGT1A(1,3,4,5,6,7,8,9,10)	Lithocholate	rs1976391	G=0.32914	G=0.43789	This study
DNAJB3	Lithocholate	rs7564935	T=0.35759	T=0.40824	This study
Previously reported
CPS1	Glycine	rs1047891	A=0.32257	A=0.36587	This study
		rs7422339/rs1047891	A=0.32257	A=0.36587	Yu et al, 24625756
		rs1047891	A=0.32258	A=0.36588	Long et al, 28263315
		rs715	C=0.31894	C=0.20719	Shin et al, 24816252
		rs1047891	A=0.32257	A=0.36587	Tahir et al, 35995766
AGXT2	Aminoisobutyric acid	rs344159	G=0.00170	G=0.16671	This study
		rs37369	T=0.08753	C=0.45703	Long et al, 28263315
		rs37370	C=0.09987	C=0.02724	Yousri et al, 29362361
DMGDH	Dimethylglycine	rs3797537	G=0.28857	G=0.46472	This study
		rs248386*	A=0.12070	A=0.0346	Long et al, 28263315
		rs933683*	T=0.24104	T=0.199	Tahir et al, 35995766
SLC16A9	C3.carnitine ; Carnitine	rs1171616	G=0.21827	G=0.23532	This study
		rs12356193	G=0.15139	G=0.07409	Shin et al, 24816252
		rs1171615	C=0.21729	C=0.23517	Tahir et al, 35995766
Intergenic	C26.carnitine	rs2510374	G=0.10625	G=0.21507	This study
		rs2510374	G=0.10625	G=0.21507	Tahir et al, 35995766
*	Allele frequency was not available within the gnomeAD Genomes project, we used the ALFL to report the MAF.
